# Supplementary material for: The Impact of Pinus koraiensis Leaf Extract Consumption on Postprandial ApoB100 and Lipid Metabolism: A Randomized, Double-Blind, Placebo-Controlled Trial in Healthy Participants Subjected to an Oral High-Fat Challenge
Source: Nutrients. 2024 Aug 27;16(17):2864. doi: 10.3390/nu16172864 (PMC11397107; doi:10.3390/nu16172864)
Supplement: Supplementary file 1 [file nutrients-16-02864-s001.zip]

Archive with 1 entries (1 files):
- nutrients-3147558-supplementary.pdf
